# Supplementary material for: Eltrombopag Inhibits Metastasis in Breast Carcinoma by Targeting HuR Protein
Source: Int J Mol Sci. 2023 Feb 5;24(4):3164. doi: 10.3390/ijms24043164 (PMC9963984; doi:10.3390/ijms24043164)
Supplement: Supplementary file 1 [file ijms-24-03164-s001.zip]

Archive with 1 entries (1 files):
- ijms-2083913-supplementary.pdf
